# Supplementary material for: Exploring Social Media Recruitment Strategies and Preliminary Acceptability of an mHealth Tool for Teens with Eating Disorders
Source: Int J Environ Res Public Health. 2021 Jul 28;18(15):7979. doi: 10.3390/ijerph18157979 (PMC8345665; doi:10.3390/ijerph18157979)
Supplement: Supplementary file 1 [file ijerph-18-07979-s001.zip]

Archive with 1 entries (1 files):
- ijerph-1284382-supplementary.pdf
